# Supplementary material for: KxCo1.5−0.5xFe(CN)6/rGO with Dual−Active Sodium Ion Storage Site as Superior Anode for Sodium Ion Battery
Source: Nanomaterials (Basel). 2023 Jan 7;13(2):264. doi: 10.3390/nano13020264 (PMC9865383; doi:10.3390/nano13020264)
Supplement: Supplementary file 1 [file nanomaterials-13-00264-s001.zip]

Archive with 1 entries (1 files):
- nanomaterials-2125491-supplementary.pdf
